# Supplementary material for: Regulation of Ptch1 by miR-342-5p and FoxO3 Induced Autophagy Involved in Renal Fibrosis
Source: Front Bioeng Biotechnol. 2020 Oct 29;8:583318. doi: 10.3389/fbioe.2020.583318 (PMC7673434; doi:10.3389/fbioe.2020.583318)
Supplement: Supplementary file 2 [file Table_2.XLSX]

## Sheet: Sheet1
Supplementary Material: Table S2 GO annotation and KEGG pathway of miR-466a-3p
	Term	PValue	Count	database
GO annotation	cell	7.68e-182	684	microT-CDS
	intracellular	3.05e-77	588	microT-CDS
	anatomical structure development	8.14e-62	279	microT-CDS
	cell differentiation	2.5e-40	217	microT-CDS
	biological_process	1.72e-34	910	microT-CDS
	embryo development	1.16e-26	94	microT-CDS
	molecular_function	9.58e-18	887	microT-CDS
	organelle	6.15e-17	500	microT-CDS
	ion binding	3.37e-16	338	microT-CDS
	anatomical structure formation involved in morphogenesis	3.45e-15	72	microT-CDS
	cell morphogenesis	5.67e-12	61	microT-CDS
	cellular_component	1.73e-10	876	microT-CDS
	nucleic acid binding transcription factor activity	4.59e-10	79	microT-CDS
	cellular nitrogen compound metabolic process	5.97e-10	248	microT-CDS
	cell motility	1.71e-09	56	microT-CDS
	cellular protein modification process	3.22e-08	139	microT-CDS
	biosynthetic process	1.04e-05	204	microT-CDS
	growth	2.41e-05	37	microT-CDS
	chromosome organization	5.02e-05	39	microT-CDS
	cell cycle	0.000165282	69	microT-CDS
	developmental maturation	0.00053723	16	microT-CDS
	enzyme regulator activity	0.00141791	54	microT-CDS
	in utero embryonic development	0.00172169	32	microT-CDS
	protein complex	0.00230342	196	microT-CDS
	protein binding transcription factor activity	0.00241231	33	microT-CDS
	cell proliferation	0.00402293	47	microT-CDS
	cell division	0.0043113	35	microT-CDS
	nuclear chromosome	0.00691241	19	microT-CDS
	ventricular septum morphogenesis	0.0160476	8	microT-CDS
	embryonic organ development	0.020915	9	microT-CDS
	RNA polymerase II transcription coactivator activity	0.031239	8	microT-CDS
	circulatory system process	0.031239	14	microT-CDS
	chromosome	0.0404368	41	microT-CDS
	spermatid nucleus differentiation	0.0425999	5	microT-CDS
	positive regulation of transcription from RNA polymerase II promoter	0.0469685	89	microT-CDS
	cell	3.29e-09	43	Targetscan
KEGG pathway	Signaling pathways regulating pluripotency of stem cells	1.71e-09	18	microT-CDS
	Proteoglycans in cancer	1.39e-06	21	microT-CDS
	TGF-beta signaling pathway	0.00105076	10	microT-CDS
	Wnt signaling pathway	0.00108618	13	microT-CDS
	Hippo signaling pathway	0.00108618	18	microT-CDS
	Pathways in cancer	0.00125017	37	microT-CDS
	Nicotine addiction	0.00195877	5	microT-CDS
	Axon guidance	0.00487652	15	microT-CDS
	mTOR signaling pathway	0.00977688	10	microT-CDS
	Phosphatidylinositol signaling system	0.0115349	8	microT-CDS
	Bacterial invasion of epithelial cells	0.0226543	10	microT-CDS
	Glycosphingolipid biosynthesis - lacto and neolacto series	0.0322847	2	microT-CDS
	T cell receptor signaling pathway	0.0482119	12	microT-CDS
