# Supplementary material for: Regulation of Ptch1 by miR-342-5p and FoxO3 Induced Autophagy Involved in Renal Fibrosis
Source: Front Bioeng Biotechnol. 2020 Oct 29;8:583318. doi: 10.3389/fbioe.2020.583318 (PMC7673434; doi:10.3389/fbioe.2020.583318)
Supplement: Supplementary file 3 [file Table_3.XLSX]

## Sheet: Sheet1
Supplementary Material: TableS3 KEGG pathway and GO annotation of targeting mRNAs of miR-342-5p
	Name	Pval	一log10(P)	Involved genes
KEGG pathway	Nicotinate and nicotinamide metabolism	0.00285	2.54516	Nudt12, Nadk2
	Endocytosis	0.0211	1.67572	Ap2m1,Rab11b,Arap2
	Steroid biosynthesis	0.0417	1.37986	Dhcr24
	Influenza A	0.0511	1.29158	Rab11b,Nup98
	Glycosphingolipid biosynthesis - lacto and neolacto series	0.0587	1.23136	Gcnt2
	Circadian rhythm	0.0651	1.18642	Rorb
	SNARE interactions in vesicular transport	0.0713	1.14691	Vti1a
	Vasopressin-regulated water reabsorption	0.092	1.03621	Rab11b
	Hedgehog signaling pathway	0.094	1.02687	Ptch1
	Endocrine and other factor-regulated calcium reabsorption	0.116	0.935542	Ap2m1
Biological process	Intracellular protein transport	0.0127	1.8962	Ap2m1,Frat1,Ptch1,Vti1a,Nup98
	Ras protein signal transduction	0.0168	1.77469	Dhcr24,Baiap2,Fgd5
	Small GTPase mediated signal transduction	0.0228	1.64207	Dhcr24,Baiap2,Fgd5,Rab11b
	Rho protein signal transduction	0.0325	1.48812	Baiap2,Fgd5
	Cellular protein complex assembly	0.0335	1.47496	Nup98,Prlr,Baiap2l1
	Cofactor catabolic process	0.0335	1.47496	Nudt12
	Sensory organ development	0.037	1.4318	Vsx2,Six4,Rorb,Plppr4
	Amyloid precursor protein metabolic process	0.0401	1.39686	Dhcr24
	Protein localization	0.0418	1.37882	Ap2m1,Frat1,Ptch1,Vti1a,Nup98,Dhcr24,Rab11b,Six4
	Regulation of hydrolase activity	0.0446	1.35067	Dhcr24,Ptma,Ppp6r3,Rcan1,Arap2
	Protein processing	0.0453	1.3439	Ptch1,Dhcr24
Molecular function	Peptide binding	0.0157	1.8041	Prlr,Dhcr24,Nup98
	Lipid binding	0.0163	1.78781	Ap2m1,Ptch1,Sntb2,Stap2,Arap2,Fgd5
	Protein phosphatase binding	0.0201	1.6968	Ppp6r3,Fcrl6
	Protein binding, bridging	0.0228	1.64207	Baiap2l1,Baiap2
	Phospholipid binding	0.0335	1.47496	Sntb2,Stap2,Arap2,Fgd5
	SH3 domain binding	0.0421	1.37572	Baiap2l1,Baiap2
	Phosphatase binding	0.0427	1.36957	Ppp6r3,Fcrl6
	Binding, bridging	0.0452	1.34486	Baiap2l1,Baiap2
	Sterol binding	0.091	1.04096	Ptch1
	Enzyme binding	0.117	0.931814	Prlr,Dhcr24,Ppp6r3,Fcrl6,Hnrnpa0,Dgkq
Cellular components	Cytosol	0.0284	1.54668	Carhsp1,Baiap2l1,Dhcr24,Rilpl1,Baiap2,Dgkq,Ttbk2
	Nuclear pore	0.155	0.809668	Nup98
	External side of plasma membrane	0.173	0.761954	Plppr4,Fcrl6
	Nuclear speck	0.181	0.742321	Dgkq
	Nuclear membrane	0.194	0.712198	Nup98
	Pore complex	0.196	0.707744	Nup98
	Endocytic vesicle	0.201	0.696804	Rab11b
	Membrane coat	0.205	0.688246	Ap2m1
	Coated membrane	0.205	0.688246	Ap2m1
	Growth cone	0.248	0.605548	Ptch1
